# Supplementary material for: Targeted proteomics-determined multi-biomarker profiles developed classifier for prognosis and immunotherapy responses of advanced cervical cancer
Source: Front Immunol. 2024 May 21;15:1391524. doi: 10.3389/fimmu.2024.1391524 (PMC11148239; doi:10.3389/fimmu.2024.1391524)
Supplement: Supplementary file 2 [file Table_2.xlsx]

## Sheet: NPX Data
Olink ZX	Olink NPX Signature 1.5.3.0
NPX data
Panel	Olink Target 96 Oncology II(v.7005)	Olink Target 96 Oncology II(v.7005)	Olink Target 96 Oncology II(v.7005)	Olink Target 96 Oncology II(v.7005)	Olink Target 96 Oncology II(v.7005)	Olink Target 96 Oncology II(v.7005)	Olink Target 96 Oncology II(v.7005)	Olink Target 96 Oncology II(v.7005)	Olink Target 96 Oncology II(v.7005)	Olink Target 96 Oncology II(v.7005)	Olink Target 96 Oncology II(v.7005)	Olink Target 96 Oncology II(v.7005)	Olink Target 96 Oncology II(v.7005)	Olink Target 96 Oncology II(v.7005)	Olink Target 96 Oncology II(v.7005)	Olink Target 96 Oncology II(v.7005)	Olink Target 96 Oncology II(v.7005)	Olink Target 96 Oncology II(v.7005)	Olink Target 96 Oncology II(v.7005)	Olink Target 96 Oncology II(v.7005)	Olink Target 96 Oncology II(v.7005)	Olink Target 96 Oncology II(v.7005)	Olink Target 96 Oncology II(v.7005)	Olink Target 96 Oncology II(v.7005)	Olink Target 96 Oncology II(v.7005)	Olink Target 96 Oncology II(v.7005)	Olink Target 96 Oncology II(v.7005)	Olink Target 96 Oncology II(v.7005)	Olink Target 96 Oncology II(v.7005)	Olink Target 96 Oncology II(v.7005)	Olink Target 96 Oncology II(v.7005)	Olink Target 96 Oncology II(v.7005)	Olink Target 96 Oncology II(v.7005)	Olink Target 96 Oncology II(v.7005)	Olink Target 96 Oncology II(v.7005)	Olink Target 96 Oncology II(v.7005)	Olink Target 96 Oncology II(v.7005)	Olink Target 96 Oncology II(v.7005)	Olink Target 96 Oncology II(v.7005)	Olink Target 96 Oncology II(v.7005)	Olink Target 96 Oncology II(v.7005)	Olink Target 96 Oncology II(v.7005)	Olink Target 96 Oncology II(v.7005)	Olink Target 96 Oncology II(v.7005)	Olink Target 96 Oncology II(v.7005)	Olink Target 96 Oncology II(v.7005)	Olink Target 96 Oncology II(v.7005)	Olink Target 96 Oncology II(v.7005)	Olink Target 96 Oncology II(v.7005)
Assay	TXLNA	VEGFA	CPE	KLK13	CEACAM1	MSLN	TNFSF13	EGF	TNFRSF6B	SYND1	TGFR-2	IL6	CD48	SCAMP3	LY9	IFN-gamma-R1	ITGAV	TRAIL	hK11	GPC1	TFPI-2	hK8	VEGFR-2	LYPD3	PODXL	S100A4	IGF1R	ERBB2	ERBB3	SCF	SPARC	GZMH	TGF-alpha	FURIN	CYR61	hK14	FADD	MetAP 2	PVRL4	FASLG	EPHA2	ITGB5	Gal-1	SEZ6L	GPNMB	CAIX	MIA	CTSV	CD27
Uniprot ID	P40222	P15692	P16870	Q9UKR3	P13688	Q13421	O75888	P01133	O95407	P18827	P37173	P05231	P09326	O14828	Q9HBG7	P15260	P06756	P50591	Q9UBX7	P35052	P48307	O60259	P35968	O95274	O00592	P26447	P08069	P04626	P21860	P21583	P09486	P20718	P01135	P09958	O00622	Q9P0G3	Q13158	P50579	Q96NY8	P48023	P29317	P18084	P09382	Q9BYH1	Q14956	Q16790	Q16674	O60911	P26842
OlinkID	OID00655	OID00656	OID00657	OID00658	OID00659	OID00660	OID00661	OID00662	OID00663	OID00664	OID00665	OID00666	OID00667	OID00668	OID00669	OID00670	OID00671	OID00672	OID00673	OID00674	OID00675	OID00676	OID00677	OID00678	OID00679	OID00680	OID00681	OID00682	OID00683	OID00684	OID00685	OID00686	OID00687	OID00688	OID00689	OID00690	OID00691	OID00692	OID00693	OID00694	OID00695	OID00696	OID00697	OID00698	OID00749	OID00700	OID00701	OID00702	OID00703
SC1	5.98474	10.5088	3.01949	1.2422	7.78811	3.71812	8.51267	9.14517	4.98773	7.27033	7.18934	6.25828	6.30955	7.6575	5.44133	6.49702	3.83808	6.80742	4.2746	3.79732	9.45377	5.21135	6.82093	5.96543	3.49791	7.16991	3.44832	5.17619	7.5948	8.26641	9.2392	7.62754	3.11787	7.2724	4.82618	5.63064	3.48519	6.27542	4.81545	9.72672	3.27527	8.21559	6.42658	4.54458	4.98706	4.21085	9.97881	1.18919	8.21891
SC2	5.81668	10.4568	3.00183	1.01229	7.84766	3.6064	8.30112	9.0189	4.93915	7.21214	7.19193	6.07659	6.32063	7.74419	5.41659	6.42441	3.86613	6.85541	4.30054	3.78997	9.42534	5.21535	6.81544	5.93558	3.34743	7.13696	3.74197	5.09954	7.47606	8.27306	9.34663	7.68181	3.1352	7.27931	4.84767	5.62568	3.4215	6.21771	4.76155	9.67823	3.14448	8.20008	6.33771	4.48753	4.71711	4.12199	9.96346	1.06941	8.27923
S20221226459	4.91405	8.65039	3.93149	1.8992	7.70607	3.60088	8.32684	7.32828	4.80232	7.61164	6.99893	3.39939	6.11141	3.61017	5.49599	5.8504	3.30062	7.74373	5.23493	4.007	6.08366	5.52136	7.24929	5.78482	3.11245	4.7878	3.07511	5.50237	7.95546	8.5969	9.17481	3.63594	4.1399	7.18573	5.87143	6.57704	0.44428	5.31251	4.77988	9.26909	2.76793	6.64303	6.19548	5.06775	5.13408	4.11997	10.4271	1.81	7.94795
S20221226510	2.18135	9.3553	3.28166	1.75659	7.4634	2.87893	7.6797	6.34494	4.61439	5.58772	6.02984	3.70625	5.88129	2.10744	4.78416	5.79403	3.42275	7.39457	3.77871	2.9419	5.97087	4.43313	7.1708	5.45752	2.78207	5.06528	2.59412	4.56683	7.77697	8.09294	9.08941	3.32531	4.12924	6.43268	4.52665	5.52175	-0.90615	3.22852	4.64035	10.4845	2.12963	6.20716	4.6504	4.53263	4.56281	3.42442	10.0503	-0.71064	7.1142
S20221226464	4.71922	8.32054	3.10229	2.29694	7.58826	2.53037	7.68006	7.21549	3.67437	6.41197	6.40685	1.75598	5.82111	3.55117	4.68111	5.83371	3.51474	7.2676	4.06413	3.38377	5.34911	4.94175	6.65667	5.97146	2.98037	4.83967	2.98281	5.26773	7.79511	8.64232	9.00193	3.15724	4.00523	5.99693	4.18557	5.05356	-0.393	5.53734	4.33433	9.81338	2.14749	6.67132	5.32583	5.02751	4.88632	3.36325	9.83979	0.6476	7.37659
S20221226534	6.48744	8.62834	4.05718	1.61933	7.70614	3.13645	8.17067	8.52629	4.43344	7.45306	6.96879	2.63743	6.10261	4.53186	5.5965	5.94195	3.57199	7.89357	5.2272	4.14194	5.94906	5.48191	7.32522	6.03471	2.96808	4.92816	3.41865	5.65189	8.05818	8.78323	9.3468	4.09249	4.83699	6.95208	6.25766	6.4494	1.20772	6.39908	4.94204	9.6865	2.57374	6.54654	5.87853	5.11252	4.88681	4.24922	10.4068	1.82231	7.89741
S20221226465	1.90025	8.23563	3.26113	2.47443	7.6105	2.96066	7.5003	5.64018	3.52422	6.65766	6.54852	1.29892	5.89512	2.65567	4.52193	5.89374	3.71082	7.41675	3.90435	3.33827	5.14649	4.94152	6.6473	6.01229	2.79559	5.15488	2.92552	5.35366	7.74181	8.59216	9.02947	2.84238	4.09697	5.87982	3.31716	4.88075	-1.07627	3.67816	4.38031	9.64326	2.21624	6.83215	5.56591	4.93234	4.55931	3.04381	9.69511	0.86467	7.4691
S20221226468	4.7894	9.36526	3.48166	1.95855	7.98719	3.47829	8.05403	8.2877	4.46554	7.29638	6.90068	2.19834	6.85386	6.41621	6.46001	6.35696	3.90521	7.85849	4.15204	3.95567	6.40929	5.3068	7.33401	5.95998	3.85154	6.00194	3.52434	5.70194	8.08635	7.46495	9.34462	5.54884	2.1511	7.23379	5.13493	5.62098	0.66542	6.17403	4.82766	9.5584	2.93923	7.57485	6.53161	5.18012	5.31572	5.08971	9.85015	0.47142	8.2513
S20221226519	0.92515	8.40772	2.96045	1.41518	7.35949	3.3842	7.40749	5.08469	3.91435	7.49227	7.04458	0.90723	6.30825	2.03197	5.26311	6.03474	3.74571	6.79964	4.17227	3.61836	5.38471	5.3613	6.90181	5.8964	3.40943	5.44622	3.18218	4.9792	7.21554	8.08821	8.9661	3.94038	3.91461	6.38863	2.75037	4.24305	-1.17995	3.28731	5.03142	10.2121	3.12755	7.10488	5.66898	4.45596	4.53492	2.85821	9.78245	-0.07679	7.79265
S20221226477	5.19356	8.30135	3.39674	1.75476	7.70328	3.22363	8.55133	8.37131	4.1796	6.85981	7.03519	2.43773	6.14546	4.16728	5.48802	6.09917	3.64311	7.48229	3.94697	3.30606	5.68334	4.87271	7.1867	5.39027	2.9645	5.24985	3.24931	5.51686	7.88051	8.05381	9.26551	4.3691	4.13685	6.80926	4.95879	5.09383	-0.05553	5.75755	4.47221	9.23046	2.74041	6.90564	5.60613	4.88884	4.88751	4.73559	10.1221	0.47125	7.40737
S20221226504	5.79635	9.40848	3.06808	0.2917	7.67753	2.65575	8.32101	7.79876	2.78479	6.51629	7.36134	0.92125	5.48525	6.28504	5.14154	6.52396	3.67162	5.72252	3.92849	2.79956	4.66099	5.64558	6.91007	5.97145	2.32585	5.40724	3.54114	5.16993	7.68582	6.34277	8.78477	3.16483	3.9087	6.45213	2.75923	4.08731	2.23521	6.69258	4.96302	8.48725	3.29649	7.26366	5.77048	4.09943	4.89283	5.32155	9.11084	-0.18032	7.33492
S20221226490	1.33843	8.23647	3.47758	1.83783	7.30898	2.51067	8.19497	5.45545	3.69658	5.96106	6.52397	2.3729	5.7669	3.28357	5.24008	5.89174	3.65854	7.00033	3.51091	3.46013	5.39687	4.91694	6.76872	5.22806	3.16753	3.25832	3.30707	5.06959	7.22004	8.42031	8.84165	2.79258	3.72515	6.14097	3.66788	4.67621	-0.90153	2.69553	3.88267	9.56307	2.29808	6.94384	5.67333	4.34264	4.97917	2.29959	9.6585	0.07276	7.73184
S20221226516	2.63508	10.2563	3.03729	1.57961	7.6655	1.92849	7.41243	4.94219	4.32887	6.75029	6.27033	3.18875	5.55727	2.63671	4.86895	5.65884	2.95779	7.45844	3.87296	3.53264	5.69846	4.52046	6.12581	5.33737	2.99913	5.1145	2.9903	5.31379	7.9222	8.80778	8.84678	2.72968	3.81502	6.58242	4.44416	4.6728	-0.66759	3.73307	4.05091	9.65586	2.81504	6.33735	5.12046	4.7695	4.80412	4.43102	9.30004	-0.01343	7.54989
S20221226491	4.04217	8.53894	3.55696	1.66765	7.64541	2.78885	8.3831	7.27334	4.26334	6.30247	6.62417	2.30844	6.08335	3.78563	5.57456	6.09825	3.83923	7.58903	3.74614	3.6858	5.89237	5.14337	7.04104	5.48002	3.6692	3.20136	3.73751	5.21041	7.47963	8.80591	9.09001	3.80994	4.138	6.34302	4.90577	5.66398	-0.08809	5.53912	4.21508	9.90691	2.47964	6.87195	5.86481	4.71628	5.23393	2.54551	9.81145	-0.08373	7.838
S20221226513	2.1258	8.97517	3.41147	1.41704	7.47932	2.76128	7.36701	6.38331	4.60667	5.73582	6.30032	1.819	5.8111	2.90999	4.87147	5.59953	3.26314	7.26105	3.54286	3.28967	5.85938	4.83007	6.75524	5.39781	3.15033	4.72826	2.6212	5.29229	7.71313	8.45315	9.08631	4.3369	2.98275	6.682	5.43669	5.4563	-1.40779	4.22066	3.58485	10.0864	2.89717	6.48756	4.72686	4.36704	4.51915	2.59931	9.32355	0.8204	6.9331
S20221226497	2.29344	7.93309	3.06983	1.61347	7.50514	2.97402	7.86409	4.95578	3.15548	6.27194	6.47149	2.82453	5.69507	1.80423	5.05381	5.81778	3.5512	7.25754	3.9259	3.54117	5.2546	5.42084	6.59448	5.39404	3.01575	5.24956	3.15625	4.9332	7.67854	8.3495	8.72212	3.08172	4.20368	6.43412	3.88985	5.2664	-0.87763	3.29981	4.41425	9.44825	2.62559	6.45613	5.17835	4.79206	4.81205	3.47927	9.59735	0.14428	7.95704
S20221226461	2.25253	8.2787	2.714	1.41157	7.73252	2.88669	8.25833	4.96886	4.08878	6.44827	6.79424	2.05374	6.19573	2.59836	5.60516	6.04629	3.65686	7.40691	3.76701	3.77418	5.76449	4.9941	6.82154	5.60322	3.24687	4.87217	3.19165	5.21716	7.46811	8.41112	8.9458	3.43017	4.00298	6.52395	4.45852	5.19172	-1.15204	3.22024	4.29839	9.82753	2.66536	6.87789	5.59329	4.75866	4.91711	2.42351	9.64049	-0.00538	8.12994
S20221226476	5.33642	8.38967	3.73546	2.32779	8.14103	3.22874	8.8452	9.06589	4.9055	7.23901	7.08423	2.67606	6.58523	4.02976	5.87734	6.46879	4.02428	7.77994	4.35114	3.88262	6.6309	5.29782	7.70475	5.96085	3.24353	5.47541	3.3813	5.94397	8.22175	8.23671	9.37793	4.05711	4.50393	7.3558	6.60716	6.42279	0.81935	6.42311	4.41108	9.48864	3.07822	7.28206	5.97059	5.27748	5.30466	4.55977	10.4466	1.30189	7.5871
S20221226498	6.27361	10.9068	3.08282	2.24525	7.41959	2.585	8.05878	10.0921	3.84429	6.62347	6.38401	1.74111	6.17674	5.26564	5.07141	5.91188	3.82916	6.63264	3.95887	3.46286	5.96819	5.17424	6.70812	6.3552	2.96161	3.84284	3.19392	5.24614	7.69776	8.36169	9.00045	3.39522	4.43469	6.38132	6.00987	5.33532	1.2545	6.27292	4.60427	9.20566	3.04142	7.24375	4.95947	4.27503	4.76881	3.13688	9.92365	1.04191	6.81265
S20221226460	3.21632	8.47316	3.2929	1.19213	7.39138	3.6931	8.12225	5.66402	4.77751	7.21554	6.69017	3.62036	5.86809	3.00603	5.11273	5.62465	3.36531	7.541	4.64533	3.94049	5.63265	5.02846	6.8731	5.45832	2.72458	4.96112	2.77802	5.14816	7.48375	8.52547	8.95874	3.22685	3.54133	6.68878	5.54103	6.35745	-0.50598	4.22137	4.29854	9.09521	2.39812	6.4897	5.75862	4.62297	4.91335	4.00645	10.1297	1.02113	7.4145
S20221226531	5.90673	8.97432	2.89436	0.66486	7.53966	2.50524	7.70585	7.76766	3.95887	7.05874	8.26455	2.88409	6.02099	5.07921	4.76317	5.71876	3.08263	7.1421	3.21388	2.88966	5.77097	3.84646	6.69215	5.49099	4.44443	4.63079	3.12091	4.89738	7.34704	7.18583	9.18367	3.78774	3.56541	6.84145	4.30103	4.76498	0.48971	6.2054	4.22686	8.99466	2.33557	5.9875	4.77714	4.33515	4.81527	2.13744	9.71079	0.1451	7.37984
S20221226525	6.56904	9.43414	3.68096	2.59835	7.8624	3.22258	8.33287	9.30017	4.28497	6.92024	6.81609	1.20736	6.38901	7.5599	5.24376	6.40482	4.37247	7.22945	4.27184	3.98122	6.34688	5.6086	7.15594	6.27517	3.84171	5.61944	3.57021	5.54984	7.84836	8.57004	9.39893	4.49159	3.79918	6.2801	5.94466	5.72779	1.55416	6.66736	4.67437	9.79179	2.96375	7.74201	5.8981	4.99406	4.96972	3.63621	9.69079	0.93542	7.46868
S20221226486	3.30889	8.26707	3.32784	0.92737	7.92217	1.78995	8.02776	6.7558	3.74607	6.19843	6.50938	1.39264	5.93581	2.62778	5.27866	5.93701	3.96565	7.62212	3.69336	3.9131	5.83011	4.8128	6.66867	5.51574	2.97083	5.30266	2.69075	5.48478	7.9556	8.76604	9.33573	3.21505	3.54696	6.67018	6.51403	5.83371	-1.1333	4.29776	3.90801	9.7634	2.25715	7.0302	5.90046	4.70826	4.90952	3.73532	9.66043	1.02773	7.33824
S20221226478	3.62476	10.0525	3.06946	3.5478	7.87309	2.74159	7.70069	7.58682	4.70331	7.12078	6.1159	3.00197	5.48066	4.78277	5.16988	5.87138	3.43544	7.43558	3.8369	3.65248	6.02202	5.72033	6.95308	6.5512	3.3684	5.28984	3.48006	5.55842	8.08294	8.18879	9.15827	3.87743	4.20605	7.09256	4.91404	5.17426	-0.29682	5.05029	5.00016	9.81306	2.29815	6.74537	5.68056	4.6289	4.54843	3.36552	9.72494	0.59949	7.03678
S20221226475	3.82712	8.08265	2.90689	1.83165	7.82861	2.87437	8.22477	6.47189	4.35024	7.28643	6.75167	1.98732	6.19715	3.82362	5.39904	6.05542	3.45647	7.45916	3.92497	3.24131	5.70768	5.02319	7.29133	5.43693	2.93557	5.39829	2.92514	5.51718	7.87617	7.43288	8.99945	2.95322	2.58122	6.48555	5.20925	6.0469	-0.82579	5.24918	4.06233	8.76977	2.52019	7.13766	5.60704	4.7168	4.82281	4.16412	10.0312	0.51997	7.27477
S20221226495	2.28666	8.0214	3.29085	1.71834	7.55863	3.01847	7.95898	4.68778	3.15408	6.33746	6.59275	1.28498	5.7566	2.05119	5.21871	5.84668	3.62693	7.27091	3.84838	3.72366	5.26371	5.43071	6.5138	5.29356	2.80708	5.30865	2.89914	4.90969	7.55081	8.30397	8.52667	4.2132	3.83454	6.34127	4.00501	5.49168	-1.20348	3.13673	4.41722	9.26731	2.73396	6.62544	5.46345	4.68074	4.87061	4.01739	9.66627	0.35356	7.80413
S20221226487	4.79096	8.36507	3.27317	0.80162	7.63822	1.90128	7.84964	7.26746	3.33579	6.21522	6.22375	1.61405	5.59923	3.39308	4.98436	5.70802	3.79579	7.1097	3.52191	3.62536	5.23795	4.36167	6.42477	5.26497	2.51342	4.99406	3.02933	5.1204	7.71386	8.26156	9.02976	2.90881	3.19965	6.61451	5.56531	4.47308	-0.38129	5.37174	3.64024	9.50151	2.25745	6.76333	5.43342	4.83598	4.74295	3.69588	9.21179	0.34799	7.08526
S20221226535	6.00887	8.29554	3.50519	1.10114	7.41001	3.31222	7.95119	8.31133	3.65497	6.62858	6.75923	3.23843	5.87605	5.37085	5.29216	5.83255	3.49355	7.60535	4.54268	4.05356	5.47214	5.04855	7.11629	5.4568	2.69281	5.02956	3.35753	5.19055	7.77078	8.66824	9.1586	6.14782	4.78637	7.01896	4.60388	4.91456	1.40414	6.60345	4.43101	9.25333	2.47823	6.69426	5.69764	4.9232	4.72823	2.94835	10.2415	1.14724	7.64322
S20221226456	3.19996	8.34452	3.40285	1.50977	7.51826	3.13683	8.10408	6.22546	4.85391	6.73565	6.98361	1.49031	6.4729	3.7573	6.07997	6.2548	3.58908	7.50647	3.86734	3.6086	6.41047	4.80384	7.07475	6.0575	3.17974	5.54521	3.32898	4.97977	7.54381	8.30672	9.03237	3.19369	4.1557	5.91666	5.13167	4.97312	-1.22637	3.86488	4.8344	9.95218	2.94575	6.91933	5.48183	5.0242	5.09221	4.03771	9.93328	0.10988	8.27931
S20221226462	2.70957	8.39864	2.67796	1.93214	7.65837	3.03141	8.13198	5.29995	3.95653	6.03375	6.5988	2.5794	6.18838	3.57983	5.62161	5.98641	3.69225	7.30952	3.70961	3.47867	5.64836	4.94383	6.87571	5.57455	3.11925	4.98201	3.2029	5.00902	7.47216	8.16206	8.79193	4.08579	4.06866	6.51188	5.27444	5.78342	-1.02636	3.35399	4.17236	9.75608	2.33953	6.74872	5.58383	4.53859	4.86276	2.37274	9.54025	0.15766	8.01551
S20221226469	2.96228	7.90742	3.38746	0.78253	7.72712	3.18922	8.05149	8.35645	4.1844	7.27177	7.08801	1.25271	6.30668	5.19531	5.03474	6.25746	3.90937	6.97287	4.05271	3.67521	6.59403	5.65272	7.12166	6.02472	3.73108	5.72951	3.23423	5.23266	7.78566	8.27712	9.15681	2.84977	4.32904	6.55275	4.99074	5.32921	0.14094	5.04863	4.89961	9.72015	3.01257	7.17384	5.38184	4.90615	5.08276	3.43501	9.74967	0.69809	7.90834
S20221226501	5.66369	8.42893	3.00367	1.7549	7.98423	2.95272	7.79118	8.32634	4.62423	6.53362	6.85005	2.53754	6.43238	6.88453	5.6216	6.20407	3.59113	7.45776	4.05274	3.66977	5.90926	5.12257	7.23888	5.4256	3.39628	5.07159	3.53587	5.95347	8.05903	8.27019	9.24068	4.07835	4.70052	7.13095	5.03039	5.32197	-0.18412	6.11659	4.44753	9.58935	2.99438	7.06653	5.7198	4.52041	5.02786	3.62356	9.32629	1.0089	7.84655
S20221226522	3.73883	8.97371	2.91787	2.55317	7.31595	3.55077	7.53352	6.27556	5.44151	9.38633	7.16369	2.6018	6.49965	4.86319	5.43373	6.12221	3.49409	7.25041	5.74654	4.36989	6.60187	5.159	7.04918	6.45298	3.45513	4.69227	3.22509	5.38635	7.44398	8.43567	9.08261	3.76607	3.48049	6.46452	4.12374	4.83261	-0.48032	4.58804	6.48385	10.2557	3.74044	6.58809	5.57397	4.46579	4.61835	3.6582	9.8233	1.05975	8.00903
S20221228094	3.71928	8.49179	3.72861	1.89423	8.11755	3.17314	8.38775	7.49958	5.15546	7.41429	7.25981	2.35927	6.81014	4.86203	6.43169	6.53994	3.87916	7.48489	4.05569	3.79598	7.17028	5.19827	7.14497	6.1485	3.19615	5.51448	3.64961	5.44469	7.79148	7.80607	9.1592	3.30415	4.42082	6.37607	5.20169	5.53621	-0.89955	4.62491	5.15203	10.0751	3.18844	7.28613	5.17173	5.10404	5.33509	5.19628	9.93597	0.32049	8.46979
S20221226492	2.03457	8.29605	3.38983	2.24108	7.52234	2.83508	8.41874	5.38493	4.67794	6.11014	6.62767	3.5671	5.97654	2.56365	5.45047	6.08276	3.74221	7.40126	3.80131	3.80185	5.78726	5.1476	6.93194	5.33229	3.53444	3.13303	3.39078	5.17309	7.44833	8.39369	8.58884	4.08742	5.31295	6.30839	5.3779	5.95877	-0.90827	3.29035	4.3058	9.85959	2.621	6.85678	5.80847	4.58338	5.1044	3.25437	9.76696	0.14589	7.61151
S20221226463	3.89226	8.94795	3.17533	2.52556	7.55389	2.02761	7.63373	7.67086	3.41748	6.57859	6.63781	1.50243	5.87744	4.57245	5.23905	5.88248	3.32811	7.4582	3.3712	3.29943	5.26222	4.5468	7.06522	6.39657	3.18105	4.82764	2.69223	5.19315	7.71425	8.47507	8.94145	2.78752	3.97447	6.52098	2.86941	3.94346	0.31238	5.69767	5.69292	9.45031	2.62493	6.36676	5.48567	3.9937	4.6523	3.77598	9.72615	0.16422	7.15842
S20221226503	2.60487	8.52454	2.32919	0.76246	7.26636	2.73005	7.96164	6.81767	3.73024	6.66103	7.03676	1.36893	6.69848	3.14406	5.68242	6.47654	3.72135	6.26689	3.69224	3.61624	5.26914	4.62867	6.65883	5.9628	3.3571	4.6489	3.20703	5.24082	7.72001	8.28036	9.09391	2.25511	5.26599	6.34598	5.3516	4.29979	-1.01113	4.03377	5.00905	9.90511	2.92308	6.88854	5.56324	4.27648	4.8452	2.26446	9.85785	0.40136	7.83519
S20221226506	3.08959	9.69723	2.89474	2.28569	7.6089	2.43474	8.54192	5.96365	4.18257	6.28675	7.49989	1.95329	6.28423	2.66927	5.48621	6.37174	4.05056	7.01706	4.36391	3.2791	6.44071	5.86439	6.95409	6.13532	3.62141	5.43217	3.51269	5.23599	7.67987	7.58502	9.19759	2.80252	3.90019	6.97721	4.49835	5.3496	-1.05718	3.44446	4.97843	9.35703	3.31098	7.43633	5.80119	4.42295	5.04887	3.14167	10.0087	-0.3641	7.70272
S20221226500	5.99484	8.41156	3.32625	2.42363	8.18743	3.23209	8.14213	9.23924	5.04409	7.00585	7.22931	2.8636	6.68826	5.52084	5.81882	6.4652	3.82756	7.91562	4.19706	3.84259	6.34473	5.27066	7.5875	5.72242	3.75607	5.3529	3.59894	6.31193	8.44249	8.40462	9.4502	4.56583	4.54522	7.41716	5.53844	6.38455	1.02447	6.62055	4.78045	10.0645	3.20553	7.39895	6.07952	4.95569	5.27393	4.63168	9.61405	1.62618	8.11365
S20221226489	3.34121	9.38927	3.66542	-0.09248	7.57634	2.44301	8.45534	9.42159	4.00641	6.11309	6.76437	1.33269	6.07161	6.93923	5.61394	6.06802	4.01728	6.90871	4.03615	3.77357	6.25385	5.23334	7.03958	5.57634	3.44481	4.09667	3.96347	5.16193	7.48343	8.63046	9.10713	5.09403	3.90824	6.22682	4.43869	5.84475	2.0534	5.41347	4.11914	10.0435	2.70373	7.70731	5.82435	4.52206	5.23513	3.31724	9.77114	0.07902	7.7614
S20221226470	4.98179	8.6969	3.381	1.94114	7.77967	3.2201	8.07105	9.79003	4.69108	7.12306	7.45262	1.44563	6.33358	5.17949	5.21753	6.42479	3.82121	7.59812	4.42496	4.00543	6.66796	6.0595	7.42362	5.96046	3.75176	5.57795	3.68821	5.4292	7.94379	8.60374	9.20295	4.55438	4.20014	6.85263	5.80728	5.79588	1.3884	6.56262	4.84727	9.51781	3.17507	7.08914	5.79284	5.26637	5.15207	3.50385	9.96054	0.72251	8.00159
S20221226508	3.06475	8.73871	2.95555	1.6192	7.50672	3.14883	7.69174	5.9185	3.87979	6.19979	6.82673	0.74559	6.10758	3.31993	5.3181	5.98211	3.72079	7.20957	3.92416	3.68864	5.95983	5.21127	7.0205	5.55133	3.61355	5.21085	3.08508	5.38804	7.59673	8.46555	8.78966	4.2688	3.64478	6.37944	5.03649	5.27527	-1.17626	3.77837	3.96129	9.80134	2.88318	6.55456	5.6117	4.70906	4.8245	2.74326	10.176	-0.17277	7.02497
S20221226474	5.01951	9.08981	3.48717	1.64291	7.77095	3.27734	8.65062	9.20463	4.1687	6.85023	6.65793	2.03164	6.30918	5.19367	5.60453	6.24431	3.67379	7.56277	4.03944	3.44554	6.0381	4.71101	7.41975	5.50891	3.29281	5.31308	3.25512	5.35927	8.00351	8.22793	9.06979	5.21913	3.89292	6.73236	5.74701	5.5363	0.70889	6.0243	4.35575	9.36002	2.64182	6.80525	5.7856	4.76708	5.07879	4.56084	9.98745	1.04179	7.02069
S20221226507	1.35671	9.80192	3.09209	2.49725	7.6273	2.44263	8.3397	5.41951	4.18107	6.55133	7.60949	1.6965	6.46108	2.18261	5.58929	6.51996	3.94875	7.63231	4.55459	3.64207	6.55911	5.96908	7.073	6.19343	3.70039	5.44932	3.59021	5.19	7.68069	7.75593	9.19965	3.11464	3.34244	6.83722	4.83391	5.61524	-1.63452	2.44083	4.95827	9.33075	3.38004	7.03374	6.11319	4.59164	5.04127	3.31605	10.0712	0.48746	7.83506
S20221226518	4.52626	8.75927	2.84485	2.88468	7.4897	2.06704	7.80306	8.16656	4.72979	6.03746	6.61766	1.95057	6.14144	6.16362	5.35825	5.80675	3.446	7.12538	3.49013	2.95686	6.31951	4.57392	6.96744	5.93909	3.21029	4.7093	2.93341	5.04718	7.5186	8.08813	9.11226	3.77273	3.91347	6.79224	4.96501	5.25411	0.27476	5.63001	3.97438	9.84715	2.42291	6.761	5.11821	3.94089	4.77559	3.55143	9.94409	-0.1931	6.86961
S20221226466	5.22697	8.19617	2.91862	2.36755	7.58216	3.3865	7.81125	8.2873	4.19786	6.78185	6.58657	1.63333	5.86296	5.73108	4.71429	5.96809	3.73892	7.62363	4.14049	3.49572	5.75948	5.22835	6.76886	6.04521	2.65307	4.60966	3.14382	5.49218	7.7712	8.79679	9.02881	2.95262	4.29646	5.92796	4.64549	5.94958	-0.17255	5.81717	4.47286	9.82737	2.55563	6.9906	5.43008	5.08127	4.9815	3.37045	9.96402	0.94592	7.46257
S20221226481	2.32927	8.36412	3.10616	1.97049	7.28222	2.90734	8.0439	6.1034	3.90558	5.72379	6.08389	2.80947	5.82812	3.04346	5.18768	5.75222	3.65378	7.07581	5.12678	3.58374	5.33381	5.0015	6.07931	5.41349	2.5901	4.89018	2.91671	4.79778	7.51006	8.44632	9.10068	4.34328	4.15692	6.29901	4.52969	5.42909	-0.58839	3.44059	3.97197	10.1295	2.15489	6.7187	4.69789	4.74086	4.46954	2.71568	9.5383	1.39294	7.1887
S20221226523	3.27273	9.98408	2.5661	1.63474	7.52437	2.9556	8.19932	6.11997	4.73421	6.71251	6.81739	2.00727	5.95799	3.85783	5.58427	6.21025	3.01513	7.49758	4.26025	3.43242	5.60946	5.33113	6.41688	5.54695	2.86358	4.61883	3.03474	4.93298	7.68401	8.73063	9.01536	3.15459	4.00858	6.75437	4.03681	4.08073	-0.63022	3.96861	5.67335	9.44333	2.91521	6.32176	5.47605	4.71617	4.6509	3.45281	9.68792	-0.22626	8.16141
S20221226509	5.14942	8.98484	3.23401	1.72045	7.50539	2.64868	7.55703	5.66175	4.22544	5.60793	6.17984	2.22489	5.5477	7.32417	4.75956	5.99921	3.89703	7.65744	3.8315	3.2278	5.83596	4.98337	7.6185	5.27617	2.75252	4.73305	2.9186	4.50838	7.71342	8.7538	8.57413	3.27492	1.57985	6.09556	5.22299	5.71689	-0.08552	5.77478	4.66729	11.1259	2.20045	7.07428	5.52062	4.50144	4.79398	3.80811	10.0845	-0.30475	7.25016
S20221226472	4.44998	8.29909	3.13011	1.51431	7.81126	3.19986	8.06252	7.63595	4.40611	6.93267	6.97469	2.55249	6.13316	3.70726	5.09723	6.26918	3.91467	7.31741	4.07625	3.86292	6.09347	5.42568	7.08668	5.74787	3.75054	5.46819	3.62206	5.357	7.74835	8.65417	9.18946	2.96235	4.32821	6.49515	4.84359	4.67811	0.08799	5.85675	4.49139	9.16362	2.96817	6.969	5.60623	5.02851	5.09215	3.33529	9.83328	-0.11384	8.05463
S20221226467	2.20049	7.91994	3.03242	1.04325	7.47583	1.8392	7.69069	5.81166	3.53713	6.14735	6.10349	1.90155	5.54104	2.44538	5.05097	5.53086	3.4703	6.93736	3.49633	3.47438	5.45474	4.19998	6.18578	5.154	2.3528	4.42918	2.7609	4.97057	7.50997	8.05259	8.90647	2.90541	3.05482	6.53116	5.36987	5.39635	-1.41022	3.04186	3.77309	9.42531	2.25029	6.69003	4.8745	4.64518	4.56287	3.86578	9.29814	0.54311	7.00353
S20221226471	4.09856	8.14961	3.37817	1.98806	7.71658	3.53983	8.10818	7.9634	4.84484	7.13239	7.34022	2.75935	6.31061	4.49074	5.11713	6.39341	3.93856	7.70506	4.44548	4.16462	6.56801	5.76622	7.29786	5.96212	3.74456	5.64528	3.56913	5.55094	7.99125	8.86065	9.26507	3.62167	4.4607	6.67172	6.22834	5.59728	0.05094	5.81412	4.89003	9.45205	3.16818	7.03543	5.91493	5.30919	5.2187	3.00681	10.1283	0.74713	8.0814
S20221226454	5.65791	7.85178	3.6401	0.9376	7.93122	3.73336	8.5201	9.12325	5.6163	7.47247	7.48855	4.16137	6.14619	7.03139	6.39231	6.88038	3.37175	6.73561	4.16321	3.28964	5.21118	5.13613	7.47519	6.40567	2.7058	5.77312	4.20464	5.31092	8.05413	7.37284	8.97886	3.25927	7.62455	6.90459	4.13773	4.71288	2.79914	6.37092	5.17767	9.62448	3.32661	7.03142	5.78172	5.18865	5.03008	4.4237	9.91616	0.51435	8.4042
S20221226483	3.81757	9.13955	3.11144	3.40583	7.7396	2.71667	7.23662	6.87089	3.48142	7.71865	6.16182	5.24091	5.98666	3.27223	5.1428	5.79615	3.51212	6.58566	3.56194	3.43846	5.99038	4.18856	7.28537	6.03497	3.04521	4.28228	2.89221	5.49952	7.65062	8.15466	8.98842	2.19991	6.37839	7.19114	2.74697	3.83029	0.02208	5.52189	3.93396	9.06339	2.52833	6.44834	4.728	3.89334	4.4015	4.36247	9.2631	0.1088	7.15288
S20221226515	3.99244	8.96233	3.22366	1.53421	7.55092	2.73865	7.38332	6.89598	4.18958	6.41542	6.47944	2.11298	5.89869	5.88856	5.11763	5.82462	3.06813	7.46683	3.63824	3.29236	6.09239	5.13111	6.4972	5.25402	3.40415	5.4715	2.92554	5.15629	7.69752	8.4137	9.08694	3.51071	4.8492	6.61875	3.45239	4.5396	-0.22809	5.77111	4.01632	10.3279	2.85638	6.77588	5.10825	4.46837	4.73147	2.75401	9.34862	0.46648	7.23153
S20221226505	4.73463	9.372	2.90282	2.10554	7.42353	2.39989	8.29289	7.00461	3.18878	6.27913	7.3972	0.96223	6.06043	6.61287	5.2135	6.25133	4.00066	6.76871	4.32967	3.26421	6.02499	5.91379	6.89496	6.05696	3.33214	5.33459	3.54831	4.98192	7.4349	7.39388	9.00147	9.35122	3.60889	6.40012	3.41625	4.92604	0.19792	5.5113	4.93168	9.21331	3.03954	7.41334	5.85012	4.25121	4.90268	2.77804	9.77066	-0.34575	7.76981
S20221226537	5.79806	7.72249	3.60743	-0.01319	7.44608	3.0465	8.23551	8.97942	3.83739	7.02987	6.61465	2.28726	5.94761	7.82996	5.58354	5.66396	3.49436	7.04549	4.64099	3.67005	6.56566	5.10633	7.18279	6.02788	2.85323	5.81648	3.35636	5.25467	7.67769	8.31295	9.22042	7.98378	4.01496	6.65933	4.89275	5.69521	2.26874	6.49586	4.22396	9.41197	2.42253	7.00608	5.55618	4.38148	4.81112	4.28417	10.1406	1.87931	7.73076
S20221226458	3.13553	9.04525	3.0934	1.2686	7.90094	2.5338	7.65795	7.62749	4.52336	7.35547	6.87888	2.27594	6.61973	4.17498	6.09699	5.8838	3.83976	7.20827	3.86324	3.47124	5.92112	4.73755	6.98284	6.00742	3.0332	4.92412	3.69933	5.39904	7.8264	7.74972	9.17681	4.12625	5.38556	6.84265	4.04057	5.36519	-0.50403	4.49636	4.85366	10.1738	3.32113	6.90245	5.25183	4.42715	5.05122	3.64461	9.61139	-0.12383	8.33157
S20221226480	2.23755	8.3804	3.27595	2.00158	7.3625	3.12593	8.34796	5.34378	3.67348	6.4859	6.45964	1.67915	6.05671	1.99145	5.49081	6.11419	3.53507	7.21828	4.04257	4.00625	5.3611	4.96198	6.28185	5.0514	2.79994	4.97527	3.19484	4.93722	7.63605	8.56411	8.93656	4.18377	4.16981	6.47939	4.75639	4.96898	-0.97996	3.49063	4.02959	10.3185	2.41857	6.90267	5.00073	5.01857	4.75654	3.02251	9.70911	0.20071	7.44242
S20221226479	3.50717	8.23509	2.71465	1.55634	7.00087	2.81833	7.98326	6.93853	4.06232	5.84065	6.02685	2.6389	5.71159	4.05383	5.06051	5.61323	3.25342	7.06788	3.68812	3.45993	5.75699	4.53849	6.03611	4.53224	2.56526	4.45858	2.42686	4.61628	7.2759	7.88239	8.7798	4.12311	3.88431	5.89479	4.87995	5.98081	-0.49209	4.75464	3.91611	10.0674	2.16237	6.44322	4.49912	4.56649	4.31885	2.51089	9.49292	0.38801	7.13401
S20221226455	5.54013	8.45923	3.81539	2.04905	7.7987	3.40399	8.57052	8.79027	5.73648	7.22222	7.41135	1.69747	6.76431	4.07057	6.22996	6.65898	3.86576	8.08098	4.33484	3.84489	7.00711	5.65869	7.32807	6.33761	3.42891	5.94613	3.84587	5.236	7.88749	8.56312	9.25324	3.99495	4.68238	6.27009	6.31976	6.45294	0.67052	6.40712	5.50788	10.4843	3.35788	7.13052	5.88852	5.32521	5.39094	4.13051	10.3605	0.90319	8.63508
S20221226529	2.76165	8.87594	3.07589	1.12902	7.84315	3.81368	8.23918	7.54244	4.07472	6.9314	8.51319	1.04551	6.32129	2.89268	5.46392	6.15557	3.39986	6.77039	3.19711	2.87484	5.45241	3.82852	6.9796	5.78528	3.89675	4.54228	3.43221	5.34449	7.74419	7.55297	9.35545	2.72864	4.63502	6.86892	6.03216	5.23907	-0.74824	3.9548	3.44597	9.10071	2.63028	6.73271	5.17982	4.3436	4.71224	2.81346	9.71197	0.94157	7.34971
S20221226520	2.50218	9.18666	3.35033	2.22627	7.58556	4.10767	7.87278	5.68558	5.15709	8.44739	7.46142	1.41947	6.74976	2.67771	5.6539	6.18015	3.71262	7.25283	5.04598	4.13843	6.0273	5.77306	7.21088	6.15957	3.93651	5.5291	3.38431	5.37513	7.52602	8.45478	9.05127	3.99817	4.09428	6.847	4.93664	5.47394	-1.09781	4.10501	5.86579	10.3963	3.39086	6.66374	6.26055	4.69139	4.74525	3.05477	10.0622	0.6163	8.02252
S20221226453	6.27524	9.08848	3.08454	2.88699	7.58025	3.16166	8.58431	8.86836	5.53348	7.87831	7.31249	2.09981	6.43769	5.11406	5.60997	6.06173	3.58797	7.35148	4.7059	3.94036	6.92409	5.77843	7.12248	6.24846	3.18218	5.58008	3.34761	5.22719	7.68648	8.63312	9.25611	4.04067	3.92422	6.80825	4.63205	6.08223	0.65217	6.28814	5.78741	9.37824	3.16154	6.49341	5.78537	4.8616	4.92846	3.38221	10.3202	0.2926	8.23052
S20221226530	1.72877	8.51747	3.11314	1.52857	7.37697	3.3029	7.81905	3.78054	3.94024	6.65854	8.15098	2.36903	6.04634	1.74965	4.7982	5.69854	2.95421	7.02463	3.48224	2.84728	5.51764	4.29582	6.55223	5.27551	3.93885	4.51832	3.12996	4.80803	7.14219	6.89589	8.73935	2.81874	4.07971	6.49706	3.54647	4.21846	-1.85825	2.20152	3.75612	8.98053	2.28762	5.89696	4.69086	4.10409	4.67866	2.72971	9.534	0.17847	7.35037
S20221226514	2.44399	9.35318	3.17226	1.53339	7.58254	2.74598	7.54824	5.92757	5.46954	5.93383	6.21849	3.24609	5.69982	3.07471	4.84631	5.57605	2.95323	7.50549	3.90961	3.43954	5.90869	5.18219	6.14957	5.13354	3.17843	5.34072	2.72534	4.96895	7.62809	8.33416	8.96386	6.35316	4.36194	6.79059	5.06755	5.90738	-0.99195	3.75336	3.80338	10.0391	2.6605	6.09983	4.81198	4.47682	4.78836	3.8137	9.36712	0.49386	7.11179
S20221226536	3.79447	8.37018	3.71287	1.24268	7.51808	3.3878	8.21458	7.0995	4.43572	7.22179	6.91971	2.25911	6.07608	3.32792	5.70115	5.8424	3.54628	7.56027	4.99239	3.86832	5.89945	5.22718	7.12417	5.94327	2.65858	4.68178	3.16293	5.41496	7.8992	8.48257	9.06754	3.54314	4.54054	6.73807	5.59323	6.15739	-0.06487	4.74277	4.78407	9.71522	2.60866	6.69891	5.72206	5.14386	4.95719	3.84697	10.3204	1.62038	7.88971
S20221226457	2.08073	8.31727	3.50031	1.80033	7.72714	3.10846	7.88752	4.41307	5.78929	7.69448	7.21234	1.61361	6.77319	2.83716	6.24929	6.45884	3.23821	7.66744	4.13402	3.45114	6.85991	5.17003	7.04415	5.89391	3.05534	5.35744	3.50464	5.03611	7.52984	8.21946	8.78878	3.89815	4.93704	5.98869	4.69777	5.64356	-1.08192	3.28242	5.02514	9.87492	3.22307	6.37227	5.88864	5.19703	4.98653	4.64735	10.0497	0.08298	8.5626
S20221226526	1.65681	8.15156	3.10595	1.99874	7.31029	2.78879	7.6222	6.07559	2.96117	6.60437	6.2567	1.04044	5.91471	2.81626	4.77204	5.90344	3.83796	6.55229	3.90446	3.3544	5.23297	5.2696	6.76427	5.90458	3.17793	4.85664	2.98849	5.16642	7.52495	8.17757	8.79673	2.30412	3.30788	5.95622	3.41576	3.84725	-1.05765	3.53661	4.36411	9.27382	2.63032	6.98897	5.18452	4.62495	4.62868	3.26337	9.17387	0.44096	7.18102
S20221226533	3.19725	8.67679	3.78045	1.85163	7.525	4.19168	8.18304	5.5219	4.87584	7.12081	6.73901	3.61774	5.94405	2.44196	5.32292	5.73662	3.22898	7.38239	4.86674	3.85645	5.91829	5.04355	7.1401	5.74037	2.72222	4.74963	3.04845	5.23212	7.71463	8.41053	9.12547	5.52758	4.34993	6.87974	5.7128	6.63284	-0.57531	4.09533	4.44797	9.17545	2.36157	6.23082	5.52047	4.64683	4.89118	4.22323	10.1986	1.168	7.54821
S20221226485	2.89314	8.13659	3.28075	0.97852	7.72736	1.76364	7.83411	6.76397	3.84581	6.11988	6.42578	1.52692	5.76099	3.0563	5.14307	5.8063	3.87788	7.3875	3.51942	3.84977	5.89497	4.58328	6.6819	5.49439	2.65038	5.27633	3.33729	5.27454	7.87464	8.57547	9.24866	3.08458	3.19805	6.75757	6.67556	5.75414	-0.84076	4.0996	3.79956	9.73837	2.24792	6.88685	5.49617	4.75316	4.79801	3.32995	9.60306	1.04282	7.24676
S20221226473	4.6847	6.63929	3.2096	0.8461	7.664	3.17197	8.62923	10.005	3.81193	6.98577	6.82188	1.8737	6.11867	7.18321	5.45311	6.01876	3.81271	6.70729	4.04664	2.97691	6.33802	5.12826	7.34493	5.86216	2.59902	5.8435	3.63343	5.50135	7.76819	8.09157	9.07418	3.56885	4.39932	7.01835	5.26716	5.54713	1.19046	5.89717	4.19597	9.63445	2.65968	7.55018	5.77189	4.31977	4.89031	4.0912	9.90772	0.79362	7.1179
S20221226494	3.24967	8.08775	3.25092	1.91657	7.60441	3.09334	7.95208	5.49229	3.41686	6.19264	6.51667	1.60088	5.66675	2.41143	5.20228	5.85899	3.68712	7.36564	3.821	3.76061	5.70447	5.33081	6.63657	5.33011	2.95599	5.12192	2.87087	4.92653	7.58674	8.30835	8.68729	3.67866	3.25882	5.80218	4.95347	6.20912	-0.57035	4.58628	4.38558	9.36826	2.59262	6.59882	5.36717	4.42657	4.71377	3.04579	9.64882	0.67612	7.6537
S20221226484	5.91269	8.20121	3.29958	0.86476	7.68602	1.83663	7.96765	8.49753	3.8608	6.26365	6.32546	1.93364	5.78768	7.03847	5.32043	5.73698	3.89479	7.39282	3.52451	3.73954	5.86929	4.49986	6.60243	5.27594	2.85468	5.27409	3.20034	5.20892	7.78486	8.48439	9.19274	3.79727	3.03005	6.65691	6.58913	5.56167	0.52179	6.10964	3.64971	9.45493	2.3453	7.28961	5.57152	4.71495	4.95409	3.9123	9.51137	0.79462	7.30299
S20221226527	5.46148	9.21263	3.03572	1.58507	7.70352	2.78096	8.37563	7.5511	4.03154	7.66503	6.62575	2.64574	6.03521	3.56035	4.95415	6.08587	3.42596	6.72536	3.90617	3.42802	6.04016	4.87232	6.95729	5.8214	3.21551	4.9914	3.21162	4.95576	7.6006	8.13228	9.10363	2.13105	3.91497	6.63416	3.78492	4.54218	0.26662	5.73053	4.35612	8.89503	2.56345	6.41919	5.30223	4.78876	4.6766	3.04112	9.20581	-0.25692	7.26138
S20221226493	5.19657	9.81246	3.32395	2.11292	7.70039	3.21398	8.25344	8.1587	3.80279	7.04034	7.37725	2.11798	6.44476	4.41018	5.9111	6.44605	3.70234	7.78214	4.21439	3.75768	5.77826	5.78485	7.4012	6.13163	3.44919	5.10517	3.61624	5.52615	7.76568	8.73461	9.29903	3.14165	4.98621	7.04516	4.64558	3.17468	0.52822	6.06605	4.93125	9.90521	2.99648	6.59654	6.14771	4.69272	4.76067	2.89586	10.002	0.73781	7.97188
S20221226517	2.32164	10.0788	2.76561	1.32853	7.61399	1.97828	7.43143	5.50019	4.47957	6.69668	5.97944	2.44964	5.45325	2.59482	4.63378	5.51722	2.91953	7.50698	3.7672	3.31922	5.73222	4.15178	6.01065	5.30677	2.69009	4.85233	3.03997	5.15673	7.97979	8.63088	8.86429	3.97573	2.82324	6.6454	4.55664	5.35866	-0.84365	3.83745	3.84943	9.42184	2.6202	6.1783	4.95645	4.73844	4.60525	4.11878	9.25708	0.04265	7.23356
S20221226528	0.75756	8.79365	3.18512	1.27412	8.03956	4.18364	8.61208	9.10965	4.82575	7.15759	8.59133	0.31142	6.52028	3.76242	5.60528	6.4243	3.56575	7.1986	3.29048	3.33533	5.32386	4.2551	7.05858	5.84795	4.07829	4.49945	3.44689	5.44861	7.79925	7.53376	9.49805	2.89105	5.46993	7.58633	6.00847	4.79023	-0.66866	3.29208	3.69529	9.14622	2.66049	6.37832	5.69575	4.51245	4.947	2.801	9.73364	0.99741	7.65993
S20221226482	6.59071	8.52386	3.41893	1.95282	7.4056	3.39822	8.23439	8.69154	3.76421	6.21708	6.4405	1.72985	6.01194	5.65357	5.30832	6.03599	3.75247	7.36908	4.06519	3.9378	5.52589	5.01751	6.29599	5.16553	2.68549	5.20483	3.07944	5.0158	7.67302	8.66941	9.23744	8.44047	4.07772	6.34087	4.88377	5.23256	1.12976	6.59545	4.18131	10.3409	2.44253	6.98167	5.16569	5.08748	4.69932	3.44105	9.72298	0.54682	7.54013
S20221226496	1.38265	7.95607	3.01043	1.24843	7.24957	2.77023	7.7067	3.46689	3.00082	6.02245	6.25281	1.98007	5.47947	1.51637	4.91985	5.56016	3.54211	6.95083	3.58348	3.34891	5.08288	5.21534	6.28856	5.10402	2.68088	5.16174	2.48583	4.57996	7.32724	7.99168	8.15098	3.09983	2.74697	5.77467	4.09513	5.65612	-0.893	2.56913	4.30682	8.94344	2.54026	6.28603	4.88243	4.44684	4.58825	3.57491	9.35658	0.20422	7.48687
S20221226502	6.00805	8.50326	2.91721	2.03621	7.82081	2.99256	7.79165	8.34835	4.88481	6.67283	6.73552	2.26635	6.4372	5.1544	5.62244	6.25195	3.61927	7.79019	3.97254	3.78975	5.92946	5.15311	7.22107	5.53046	3.20988	4.87845	3.60394	5.94045	8.09212	8.30208	9.1363	3.78641	4.71879	7.28657	4.82186	5.37392	0.18215	6.26389	4.60541	9.65318	2.88348	6.71906	5.55878	4.61692	4.94377	3.57966	9.345	1.03828	7.75059
S20221226488	5.84316	10.2943	3.60288	3.39395	7.97718	4.26638	8.66556	9.44138	4.26503	6.73684	7.31978	1.57624	6.39689	5.94641	5.54172	6.4322	3.9682	7.40539	4.8729	4.14325	6.88466	5.70221	7.16327	5.48445	3.45676	5.54989	3.95397	5.00117	7.99131	8.48379	9.42398	3.88805	3.7702	6.80608	5.81697	6.28443	1.66984	6.47234	4.82875	9.379	3.07439	7.19281	5.43724	4.70557	5.09708	3.84314	10.2526	0.20838	7.61067
S20221226499	5.23626	8.77808	3.28309	1.85235	7.90645	2.95043	7.82276	8.369	4.61648	7.00107	6.92059	3.24061	6.40084	4.8902	5.57252	6.14099	3.38872	7.46186	3.84997	3.49799	5.99428	5.06281	7.35408	5.37212	3.0764	4.8078	3.28261	5.96259	7.99382	7.78504	9.03305	3.82266	4.40303	7.24332	5.28356	5.7547	0.75919	6.24587	4.25849	9.58771	2.86828	6.64574	5.63575	4.60622	5.07673	4.39331	9.14291	1.01021	7.60738
S20221226524	3.48474	9.77317	2.75336	1.19909	7.50786	2.8278	7.60101	5.26704	3.71537	6.57845	6.60665	3.21339	5.89719	3.13672	5.59925	6.10188	3.29706	7.63971	3.57655	3.43584	5.16945	4.80458	6.52961	5.62989	3.24814	5.02045	3.28026	5.1928	7.61287	8.60511	8.95714	4.10127	3.49848	6.64053	4.09787	2.65458	-0.74312	5.29071	4.65247	9.73211	2.68272	6.16155	5.56906	4.70226	4.50855	3.00871	9.51084	0.38952	7.84059
S20221226521	2.56082	8.71255	2.81795	2.02654	7.16282	3.58025	7.57442	6.16063	4.83026	8.52781	6.94434	1.35398	6.32665	2.86541	5.15691	5.94543	3.44089	6.95958	5.07467	3.67477	5.82896	5.15805	6.902	6.02077	3.1488	4.77778	3.01866	5.06313	7.17699	8.03581	9.09813	3.55124	3.5067	6.56069	4.41048	4.95916	-0.67221	4.18814	5.75572	10.1339	3.21357	6.68844	5.40279	4.1234	4.57833	2.93423	9.73835	0.43872	7.76218
S20221226532	5.90227	9.67998	3.29778	1.61896	7.58863	2.96519	8.01906	8.16817	5.01141	6.7527	6.41742	3.11723	6.16771	4.17482	4.89868	6.0464	3.53926	7.15904	3.52664	3.31662	6.89341	4.27493	6.68538	5.75494	5.156	5.24124	3.33721	5.27147	7.40264	7.49194	9.36066	3.56636	2.76114	7.1407	5.30079	5.79807	1.08559	6.40774	5.31949	9.26962	2.92262	6.43675	5.02789	4.19835	5.0146	2.78359	9.89102	0.95488	7.72058
LOD	0.97068	-1.57447	0.75016	-1.08799	1.61292	-0.33573	0.58295	-0.55744	-0.23658	-0.05127	0.6819	0.85445	0.25174	0.65967	-0.11969	-0.40051	0.32045	-0.17605	-1.66168	0.11505	-0.72487	-1.84805	-0.1512	-1.80351	1.13542	2.2196	0.22716	0.03593	-0.85063	0.02579	0.56944	0.39412	0.0347	-1.43456	0.36315	-0.79083	-0.13093	-0.64773	0.51211	1.0118	-0.48625	0.53453	0.41273	0.33733	-0.68849	0.41076	0.39302	-2.65037	-0.18037
Missing Data freq.	0.02326	0	0	0	0	0	0	0	0	0	0	0.02326	0	0	0	0	0	0	0	0	0	0	0	0	0	0	0	0	0	0	0	0	0	0	0	0	0.54651	0	0	0	0	0	0	0	0	0	0	0	0
Normalization	IPC Normalized	IPC Normalized	IPC Normalized	IPC Normalized	IPC Normalized	IPC Normalized	IPC Normalized	IPC Normalized	IPC Normalized	IPC Normalized	IPC Normalized	IPC Normalized	IPC Normalized	IPC Normalized	IPC Normalized	IPC Normalized	IPC Normalized	IPC Normalized	IPC Normalized	IPC Normalized	IPC Normalized	IPC Normalized	IPC Normalized	IPC Normalized	IPC Normalized	IPC Normalized	IPC Normalized	IPC Normalized	IPC Normalized	IPC Normalized	IPC Normalized	IPC Normalized	IPC Normalized	IPC Normalized	IPC Normalized	IPC Normalized	IPC Normalized	IPC Normalized	IPC Normalized	IPC Normalized	IPC Normalized	IPC Normalized	IPC Normalized	IPC Normalized	IPC Normalized	IPC Normalized	IPC Normalized	IPC Normalized	IPC Normalized
[truncated: 47 more columns]
